# Supplementary material for: Hydroxyapatite Coated Iron Oxide Nanoparticles: A Promising Nanomaterial for Magnetic Hyperthermia Cancer Treatment
Source: Nanomaterials (Basel). 2017 Dec 4;7(12):426. doi: 10.3390/nano7120426 (PMC5746916; doi:10.3390/nano7120426)
Supplement: Supplementary file 1 [file nanomaterials-07-00426-s001.zip]

Archive with 1 entries (1 files):
- nanomaterials-242353-supplementary.mp4
